# Supplementary material for: Methyl 3-[(E)-(2-hy­droxy-1-naphth­yl)methyl­idene]carbazate
Source: Acta Crystallogr Sect E Struct Rep Online. 2010 Nov 6;66(Pt 12):o3046. doi: 10.1107/S1600536810044041 (PMC3011666; doi:10.1107/S1600536810044041)
Supplement: Supplementary file 2 [file e-66-o3046-Isup2.hkl]

#
# h,k,l, Fc-squared, Fo-squared, sigma(Fo-squared) and status flag
#
data_I
_shelx_title ' HAM1 in P2(1)2(1)2(1)'
_shelx_refln_list_code          4
_shelx_F_calc_maximum      116.30
_exptl_crystal_F_000       512.00
_reflns_d_resolution_high  0.7604
 
loop_
 _symmetry_equiv_pos_as_xyz
 'x, y, z'
 '-x+1/2, -y, z+1/2'
 'x+1/2, -y+1/2, -z'
 '-x, y+1/2, -z+1/2'
 
_cell_length_a     5.1754
_cell_length_b     9.2787
_cell_length_c    23.6766
_cell_angle_alpha  90.000
_cell_angle_beta   90.000
_cell_angle_gamma  90.000
 
_shelx_F_squared_multiplier     1.000
 
loop_
 _refln_index_h
 _refln_index_k
 _refln_index_l
 _refln_F_squared_calc
 _refln_F_squared_meas
 _refln_F_squared_sigma
 _refln_observed_status
   2   0   0       91.99       89.91      2.20 o
   4   0   0      318.55      316.41      5.75 o
   6   0   0       65.19       58.37      9.14 o
   1   1   0      114.86      113.90      2.09 o
   2   1   0      324.11      313.41      2.62 o
   3   1   0        0.35        1.44      1.60 o
   4   1   0       32.75       31.64      2.45 o
   5   1   0        7.84        5.76      2.77 o
   6   1   0       19.88       22.89      4.91 o
   0   2   0       18.51       10.50      2.73 o
   2   2   0       65.62       63.34      3.64 o
   3   2   0      260.53      280.59      6.05 o
   4   2   0       24.82       30.66      3.56 o
   5   2   0       85.52       87.71      4.71 o
   6   2   0        0.06        0.45      4.27 o
   1   3   0     3843.24     3890.55     19.62 o
   2   3   0      201.36      224.70      4.36 o
   3   3   0      269.91      281.85      8.94 o
   4   3   0        3.46        3.96      3.78 o
   5   3   0       65.54       67.04      4.58 o
   6   3   0        7.86        7.14      3.87 o
   0   4   0      717.86      715.35      9.03 o
   1   4   0        9.20        9.74      1.89 o
   2   4   0     7897.97     7716.71     85.66 o
   3   4   0       10.75        7.39      4.99 o
   4   4   0        9.86        8.85      3.81 o
   5   4   0        1.57        0.59      3.55 o
   6   4   0       21.15       26.59      4.60 o
   1   5   0      104.82      106.69      3.71 o
   2   5   0     1931.48     1740.62     21.56 o
   3   5   0        3.24        1.00      5.41 o
   4   5   0       40.25       41.38      4.62 o
   5   5   0        0.27        3.84      4.27 o
   6   5   0        6.68        7.64      5.41 o
   0   6   0       30.89       34.60      4.43 o
   1   6   0      467.72      456.57      9.54 o
   2   6   0        9.45        9.94      1.77 o
   4   6   0        3.19        1.58      4.66 o
   5   6   0        7.05        6.66      4.85 o
   1   7   0       42.72       42.45      6.52 o
   2   7   0        4.45        3.15      2.16 o
   3   7   0      109.41       94.96      9.08 o
   4   7   0        1.49       -0.01      4.53 o
   5   7   0       13.76       16.31      5.70 o
   0   8   0      222.14      229.60      6.41 o
   1   8   0       15.25       14.14      3.76 o
   2   8   0        8.55        6.36      5.16 o
   3   8   0       43.70       43.44      5.70 o
   4   8   0      180.96      171.78      9.39 o
   5   8   0       18.06       16.35      7.06 o
   1   9   0       56.24       55.46      3.84 o
   2   9   0       10.04        9.86      4.40 o
   3   9   0        0.55       -1.76      4.69 o
   4   9   0      121.08      119.00     12.02 o
   0  10   0       55.15       57.19      5.12 o
   1  10   0       13.63       10.11      4.25 o
   2  10   0       17.32       12.91      4.88 o
   3  10   0        0.69        1.10      5.05 o
   1  11   0        7.49        5.84      3.68 o
   2  11   0        7.96       14.73      5.31 o
   0  12   0        3.13        2.49      7.58 o
   1  12   0        0.08        0.34      4.15 o
   1   0   1     1009.08      982.23      6.49 o
   2   0   1      567.58      554.27      3.08 o
   3   0   1      243.94      267.19      3.75 o
   4   0   1       53.08       53.94      2.49 o
   5   0   1       10.18       11.30      2.38 o
   6   0   1        7.97       10.47      5.17 o
   1   1   1      709.40      695.02      4.08 o
   2   1   1      253.95      255.64      1.54 o
   3   1   1       46.56       49.11      1.48 o
   4   1   1       42.61       43.11      1.81 o
   5   1   1       66.90       70.18      2.66 o
   6   1   1       30.92       33.31      4.37 o
   0   2   1     1467.33     1445.14     38.90 o
   1   2   1      507.89      527.87      4.82 o
   2   2   1      327.25      331.57      6.85 o
   3   2   1      177.93      181.78      2.84 o
   4   2   1       71.07       71.00      2.84 o
   5   2   1        2.03        3.44      2.35 o
   6   2   1        1.32       -0.60      2.89 o
   0   3   1      696.50      739.92      6.88 o
   1   3   1      438.72      413.47      2.91 o
   2   3   1       53.50       53.17      2.18 o
   3   3   1       91.75       91.40      5.98 o
   4   3   1       59.45       56.88      3.37 o
   5   3   1       29.73       29.40      2.67 o
   6   3   1        2.64        3.70      2.68 o
   0   4   1       51.65       53.41      1.33 o
   1   4   1      415.20      426.30      3.10 o
   2   4   1      292.77      307.14      7.78 o
   3   4   1       60.83       51.09      3.73 o
   4   4   1        1.51        2.94      2.67 o
   5   4   1       14.34       13.62      2.78 o
   6   4   1        5.50        6.32      2.76 o
   0   5   1      211.49      194.31      7.29 o
   1   5   1      101.68      104.48      1.50 o
   2   5   1      100.73      108.02      7.81 o
   3   5   1       35.63       27.61      3.64 o
   4   5   1        1.93        4.75      2.99 o
   5   5   1        0.76        1.51      3.07 o
   6   5   1        1.98        3.65      4.22 o
   0   6   1      141.92      145.56      4.24 o
   1   6   1       17.03       18.02      1.43 o
   2   6   1       89.82       86.45      2.41 o
   3   6   1       28.01       32.64      7.61 o
   4   6   1       25.33       23.51      3.28 o
   5   6   1        3.16        4.77      3.45 o
   0   7   1        1.88        1.40      2.65 o
   1   7   1       77.86       74.89      2.88 o
   2   7   1       72.58       69.05      2.34 o
   3   7   1       13.72       13.69      4.64 o
   4   7   1        6.93        4.53      3.32 o
   5   7   1        2.25        1.40      3.64 o
   0   8   1        2.35        3.15      2.72 o
   1   8   1       41.03       41.15      2.58 o
   2   8   1        3.06        2.97      3.58 o
   3   8   1       15.22       13.49      3.91 o
   4   8   1       11.74       13.55      4.01 o
   5   8   1        8.37        1.67      8.04 o
   0   9   1       30.93       31.43      2.90 o
   1   9   1       72.83       68.99      2.98 o
   2   9   1        0.87        0.33      3.77 o
   3   9   1        0.95        1.13      4.23 o
   4   9   1        4.17        3.22      4.09 o
   0  10   1        1.35        2.12      2.91 o
   1  10   1        6.12        5.66      3.30 o
   2  10   1        5.77        9.35      3.33 o
   3  10   1        1.63        4.01      4.58 o
   0  11   1       52.34       56.56      4.06 o
   1  11   1        1.39        5.35      2.74 o
   2  11   1        7.54        8.14      3.67 o
   0  12   1       16.80       11.29      5.89 o
   1  12   1        0.85        2.05      3.28 o
   1   0   2       11.60       10.26      0.85 o
   2   0   2      148.22      148.71      1.96 o
   3   0   2      407.61      428.28      4.43 o
   4   0   2      130.24      126.84      3.02 o
   5   0   2        0.80        0.46      2.32 o
   6   0   2        0.03        1.83      4.54 o
   1   1   2     1945.26     1959.68     11.38 o
   2   1   2      153.80      154.78      1.81 o
   3   1   2       64.97       72.51      1.49 o
   4   1   2      127.84      126.10      2.33 o
   5   1   2      116.02      122.63      3.11 o
   6   1   2       54.91       54.46      4.85 o
   0   2   2     3542.75     3299.94     25.74 o
   1   2   2    13526.16    12900.93     93.11 o
   2   2   2     1196.62     1220.27      4.45 o
   3   2   2      316.66      314.53      3.29 o
   4   2   2       32.21       33.69      2.15 o
   5   2   2       23.17       24.14      2.65 o
   6   2   2        6.52        8.77      2.94 o
   0   3   2      190.62      189.58      2.01 o
   1   3   2      963.24      997.95      6.12 o
   2   3   2      199.20      194.79      3.46 o
   3   3   2       29.69       33.05      2.61 o
   4   3   2      169.35      166.91      5.81 o
   5   3   2       37.95       40.69      2.92 o
   6   3   2        3.98        4.92      2.70 o
   0   4   2        0.00        1.12      0.91 o
   1   4   2      268.30      262.18      4.28 o
   2   4   2     1495.51     1489.96     12.55 o
   3   4   2      167.97      168.66      4.16 o
   4   4   2       72.79       72.93      4.04 o
   5   4   2       19.96       17.90      2.78 o
   6   4   2        0.01        1.69      2.91 o
   0   5   2       32.03       32.66      1.20 o
   1   5   2      152.39      159.94      2.18 o
   2   5   2      144.75      142.35      5.35 o
   3   5   2       11.25       11.09      3.44 o
   4   5   2       63.94       63.58      4.18 o
   5   5   2        7.76        7.75      2.97 o
   6   5   2       12.05       14.96      4.40 o
   0   6   2      153.13      149.47      4.98 o
   1   6   2       99.74       97.64      1.69 o
   2   6   2        0.11        1.39      1.02 o
   3   6   2      633.52      635.82     10.75 o
   4   6   2       28.25       27.79      4.05 o
   5   6   2        2.33        3.15      3.43 o
   0   7   2      287.83      293.85      5.50 o
   1   7   2       39.91       39.63      2.25 o
   2   7   2       80.97       76.04      3.18 o
   3   7   2      276.03      260.71      8.73 o
   4   7   2       32.01       26.52      3.65 o
   5   7   2        2.49        3.54      4.41 o
   0   8   2       13.03       13.90      2.70 o
   1   8   2       48.49       50.40      3.32 o
   2   8   2       81.04       76.85      4.61 o
   3   8   2        5.74        5.06      4.67 o
   4   8   2       71.86       56.62      4.58 o
   5   8   2        2.43        2.23      7.36 o
   0   9   2       16.62       17.84      2.87 o
   1   9   2       23.14       29.11      3.02 o
   2   9   2        6.64        1.03      3.79 o
   3   9   2        4.71        5.22      4.13 o
   4   9   2       23.21       15.57      4.22 o
   0  10   2       20.96       23.67      3.88 o
   1  10   2       44.48       41.16      3.79 o
   2  10   2       12.81       15.85      3.73 o
   3  10   2        5.70        4.73      4.76 o
   0  11   2        3.65        3.82      3.41 o
   1  11   2        4.12        5.19      3.16 o
   2  11   2        7.22        6.07      3.84 o
   0  12   2       37.88       41.45      6.46 o
   1  12   2       14.60       12.91      3.70 o
   1   0   3     3511.48     3399.24     21.85 o
   2   0   3        1.00        1.93      1.09 o
   3   0   3       29.44       30.70      1.97 o
   4   0   3        2.63        1.51      2.25 o
   5   0   3       18.37       20.49      2.66 o
   6   0   3        1.87        1.61      5.26 o
   0   1   3       30.10       33.89      2.33 o
   1   1   3      516.59      499.40      5.00 o
   2   1   3      321.40      296.17      1.82 o
   3   1   3       45.70       54.11      1.70 o
   4   1   3       27.79       29.45      1.85 o
   5   1   3       83.63       85.05      2.86 o
   6   1   3       51.02       51.35      4.74 o
   0   2   3     2903.75     2863.57     40.76 o
   1   2   3        2.83        6.43      1.01 o
   2   2   3     1038.74     1064.55      4.59 o
   3   2   3       12.08        9.76      1.36 o
   4   2   3       42.63       39.65      2.18 o
   5   2   3       45.43       42.20      2.77 o
   6   2   3        1.46        2.86      2.79 o
   0   3   3      814.64      780.61      3.67 o
   1   3   3      180.29      180.32      2.17 o
   2   3   3      208.21      224.49      3.01 o
   3   3   3       27.89       30.58      2.69 o
   4   3   3      215.92      214.17      5.49 o
   5   3   3       15.00       12.73      2.56 o
   6   3   3        2.00        2.71      2.94 o
   0   4   3       12.37       12.10      0.87 o
   1   4   3      719.72      751.06     11.75 o
   2   4   3        2.45        3.49      3.16 o
   3   4   3       18.73       16.12      1.34 o
   4   4   3      114.16      106.44      5.41 o
   5   4   3       37.18       35.31      3.21 o
   6   4   3        5.79        6.33      3.19 o
   0   5   3        7.31        9.98      1.12 o
   1   5   3       35.57       37.74      1.56 o
   2   5   3       28.40       32.50      1.91 o
   3   5   3      522.09      509.05      6.65 o
   4   5   3       20.40       19.74      3.48 o
   5   5   3        4.22        3.98      2.92 o
   6   5   3        7.11        3.78      4.69 o
   0   6   3      297.91      293.66      6.47 o
   1   6   3        2.02        1.86      1.12 o
   2   6   3        5.78        4.05      1.83 o
   3   6   3       64.83       63.39      5.51 o
   4   6   3        2.64        3.40      3.58 o
   5   6   3       16.07       14.31      3.53 o
   0   7   3      269.38      291.95      5.57 o
   1   7   3        9.57        9.81      1.71 o
   2   7   3      348.09      352.04      6.90 o
   3   7   3       56.64       47.32      5.52 o
   4   7   3       20.07       14.38      3.91 o
   5   7   3        0.11        0.03      4.20 o
   0   8   3       14.51       18.09      3.11 o
   1   8   3        1.58       -1.57      2.84 o
   2   8   3       44.78       44.97      3.93 o
   3   8   3       12.66       18.29      4.86 o
   4   8   3        3.46        1.36      3.88 o
   5   8   3        8.62       11.76      6.67 o
   0   9   3        6.33        7.61      2.82 o
   1   9   3       74.89       78.80      3.37 o
   2   9   3       39.05       37.68      4.32 o
   3   9   3       16.39       11.97      5.37 o
   4   9   3        5.40        6.36      4.61 o
   0  10   3       15.99       16.28      3.85 o
   1  10   3       50.61       52.41      4.04 o
   2  10   3        8.46        7.41      3.78 o
   3  10   3        0.15       -2.04      4.61 o
   0  11   3       61.14       54.67      4.27 o
   1  11   3       13.41       13.50      3.57 o
   2  11   3        4.19        2.90      3.51 o
   0  12   3       17.77       10.07      5.91 o
   1  12   3        3.95        4.79      3.35 o
   0   0   4     9273.49     8885.04     66.60 o
   1   0   4     2018.42     1827.59      8.09 o
   2   0   4       92.61       90.77      1.74 o
   3   0   4      650.75      647.83      5.43 o
   4   0   4      107.67      104.87      3.34 o
   5   0   4      100.39      102.08      3.98 o
   6   0   4        2.06       -2.08      5.45 o
   0   1   4     1134.95     1124.02      6.51 o
   1   1   4     1634.07     1604.55      5.27 o
   2   1   4       88.52       88.46      1.52 o
   3   1   4      260.10      255.66      2.64 o
   4   1   4        5.83        5.59      1.52 o
   5   1   4      113.80      111.95      3.06 o
   6   1   4       15.06       12.07      3.91 o
   0   2   4      132.54      138.21      2.23 o
   1   2   4      547.70      553.56      3.43 o
   2   2   4      357.85      366.45      4.45 o
   3   2   4       72.47       69.84      2.10 o
   4   2   4      135.15      131.81      2.71 o
   5   2   4       14.27       13.00      2.35 o
   6   2   4       16.60       15.65      3.51 o
   0   3   4      621.12      601.03      3.05 o
   1   3   4      104.75      109.38      1.95 o
   2   3   4      810.07      875.64     11.24 o
   3   3   4       55.88       53.33      1.99 o
   4   3   4      174.18      170.92      4.57 o
   5   3   4       29.38       31.98      2.78 o
   6   3   4       12.20        9.40      3.09 o
   0   4   4      468.89      485.35      3.26 o
   1   4   4     1373.41     1338.11      9.13 o
   2   4   4      661.60      709.57      8.58 o
   3   4   4       33.95       32.01      1.88 o
   4   4   4       38.37       33.10      3.16 o
   5   4   4        8.28        5.21      2.65 o
   6   4   4        4.11        7.65      3.16 o
   0   5   4       27.55       23.81      1.10 o
   1   5   4      560.09      573.47      6.94 o
   2   5   4       79.24       83.06      2.93 o
   3   5   4      537.77      529.84      5.21 o
   4   5   4       45.49       43.95      4.02 o
   5   5   4        1.31        1.06      3.13 o
   6   5   4        1.34        3.47      4.03 o
   0   6   4      125.83      132.89      3.27 o
   1   6   4        8.59        9.52      0.98 o
   2   6   4      235.88      227.09      4.54 o
   3   6   4      145.05      135.33      4.22 o
   4   6   4        2.76        4.20      3.53 o
   5   6   4        4.35        5.84      3.88 o
   0   7   4      332.97      349.66      6.21 o
   1   7   4        5.18        5.02      1.21 o
   2   7   4      197.78      189.69      4.66 o
   3   7   4       70.89       69.38      6.09 o
   4   7   4        8.87        5.39      3.86 o
   5   7   4        9.92       12.87      4.44 o
   0   8   4        0.04        0.17      3.01 o
   1   8   4       15.46       17.42      2.94 o
   2   8   4       68.43       60.04      4.27 o
   3   8   4       36.00       39.56      5.90 o
   4   8   4       62.70       64.60      6.71 o
   5   8   4        5.07        1.93      6.98 o
   0   9   4       11.62       12.98      2.91 o
   1   9   4      188.37      196.36      4.77 o
   2   9   4       13.33       11.88      3.99 o
   3   9   4        2.12        3.24      5.48 o
   4   9   4       27.37       28.20      8.48 o
   0  10   4        1.44        2.94      3.61 o
   1  10   4       21.92       26.47      3.68 o
   2  10   4        3.74        8.58      3.75 o
   3  10   4        0.39       -0.21      5.17 o
   0  11   4       88.48       99.04      6.97 o
   1  11   4        3.85        4.49      3.34 o
   2  11   4        7.43        5.15      4.36 o
   0  12   4        8.93       12.68      7.86 o
   1   0   5      476.33      447.48      4.30 o
   2   0   5      278.88      281.35      3.16 o
   3   0   5     1201.72     1246.43     15.82 o
   4   0   5       41.97       39.58      3.31 o
   5   0   5        5.86        5.88      2.71 o
   6   0   5       27.55       24.73      4.32 o
   0   1   5      747.66      702.87      5.53 o
   1   1   5      240.25      215.71      1.70 o
   2   1   5      262.90      259.53      1.80 o
   3   1   5      288.45      298.84      4.82 o
   4   1   5       37.40       39.76      2.05 o
   5   1   5      348.66      368.94      4.94 o
   6   1   5      163.56      157.66      6.38 o
   0   2   5      499.63      510.71      3.19 o
   1   2   5      111.30      111.91      1.70 o
   2   2   5      383.62      418.04      7.94 o
   3   2   5        9.71       11.35      1.61 o
   4   2   5      125.81      128.86      2.67 o
   5   2   5       41.89       36.82      3.13 o
   6   2   5       13.76       14.62      3.70 o
   0   3   5       21.85       27.18      1.63 o
   1   3   5      634.73      638.42      4.46 o
   2   3   5      477.51      506.35      5.30 o
   3   3   5       74.29       68.03      2.14 o
   4   3   5      635.40      650.01      6.84 o
   5   3   5       31.08       30.40      3.05 o
   6   3   5       10.39       11.90      3.06 o
   0   4   5        1.59        0.82      1.08 o
   1   4   5      109.69      135.87      3.38 o
   2   4   5       85.87       76.28      2.79 o
   3   4   5       58.18       59.34      2.10 o
   4   4   5       46.29       48.65      3.20 o
   5   4   5       19.64       16.23      3.23 o
   6   4   5        1.38        2.91      3.41 o
   0   5   5      396.86      411.95      3.20 o
   1   5   5      834.91      830.80      8.75 o
   2   5   5       42.14       41.95      1.91 o
   3   5   5      390.29      393.41      5.51 o
   4   5   5       55.00       47.76      3.49 o
   5   5   5       29.50       28.82      4.17 o
   6   5   5        3.41        1.20      4.72 o
   0   6   5      135.15      127.61      5.50 o
   1   6   5      154.25      148.93      2.54 o
   2   6   5       32.10       29.04      2.53 o
   3   6   5       87.01       86.54      3.47 o
   4   6   5       10.26        9.31      3.61 o
   5   6   5        9.00        9.87      4.96 o
   0   7   5        0.53        1.10      1.30 o
   1   7   5       38.16       36.37      1.88 o
   2   7   5       87.84       95.90      3.89 o
   3   7   5       22.25       20.86      3.83 o
   4   7   5        6.05        5.52      3.80 o
   5   7   5        1.58        1.72      4.24 o
   0   8   5       38.95       38.05      3.49 o
   1   8   5       34.87       35.74      2.54 o
   2   8   5      136.70      136.15      4.33 o
   3   8   5       14.24       17.64      5.31 o
   4   8   5        0.32       -1.92      5.38 o
   5   8   5        8.54        5.95      7.12 o
   0   9   5        1.63        2.97      3.14 o
   1   9   5      158.60      158.94      3.97 o
   2   9   5        8.18        7.95      3.89 o
   3   9   5        2.98        5.83      5.22 o
   4   9   5        3.57       12.71      6.83 o
   0  10   5        8.22       10.34      3.08 o
   1  10   5       11.26       10.18      3.47 o
   2  10   5       11.36        7.35      4.34 o
   3  10   5        5.54        8.04      5.32 o
   0  11   5       21.79       16.53      5.29 o
   1  11   5        9.34        4.74      3.56 o
   2  11   5        4.86        3.43      4.39 o
   0  12   5       35.39       27.18      7.61 o
   0   0   6     4608.64     4312.93     72.86 o
   1   0   6        4.38        2.14      0.99 o
   2   0   6      234.55      234.81      2.23 o
   3   0   6        0.00        0.72      1.96 o
   4   0   6       63.09       70.32      4.24 o
   5   0   6       33.81       38.26      2.96 o
   6   0   6        6.89       10.19      4.29 o
   0   1   6     1400.32     1339.13     13.26 o
   1   1   6      644.06      611.80      2.37 o
   2   1   6      499.15      528.02      5.52 o
   3   1   6      542.29      554.92      4.17 o
   4   1   6      171.28      171.56      2.77 o
   5   1   6      107.44      102.33      3.72 o
   6   1   6       69.18       67.82      5.57 o
   0   2   6      858.74      806.49      5.09 o
   1   2   6     1214.11     1206.67      7.78 o
   2   2   6      260.54      256.39      3.91 o
   3   2   6      184.57      181.27      2.95 o
   4   2   6       45.07       47.04      2.40 o
   5   2   6       13.75       17.10      2.56 o
   6   2   6       12.77       15.25      3.87 o
   0   3   6       19.00       17.64      1.85 o
   1   3   6      389.75      393.26      6.60 o
   2   3   6      544.11      555.50      5.14 o
   3   3   6      181.88      181.27      2.97 o
   4   3   6      203.95      204.56      4.36 o
   5   3   6       58.07       57.43      3.35 o
   6   3   6        0.97        4.40      3.15 o
   0   4   6       39.89       38.63      1.27 o
   1   4   6       54.00       54.37      1.62 o
   2   4   6      208.01      212.69      3.69 o
   3   4   6       28.67       25.69      1.81 o
   4   4   6       13.18       13.97      2.87 o
   5   4   6        8.84        9.37      4.07 o
   6   4   6        0.94        0.81      3.52 o
   0   5   6       77.98       80.13      2.20 o
   1   5   6      179.28      188.79      3.00 o
   2   5   6      133.62      128.96      4.01 o
   3   5   6      133.77      131.60      3.19 o
   4   5   6      104.31      101.53      4.12 o
   5   5   6        4.82        6.79      3.93 o
   6   5   6        7.74        9.04      4.38 o
   0   6   6      164.89      158.08      2.45 o
   1   6   6       27.28       29.09      1.76 o
   2   6   6       11.47       11.44      2.30 o
   3   6   6       16.47       17.33      2.71 o
   4   6   6        7.02        8.29      2.96 o
   5   6   6        8.78       14.12      5.36 o
   0   7   6      129.83      131.83      2.51 o
   1   7   6       25.14       26.14      1.58 o
   2   7   6       89.02       87.31      4.49 o
   3   7   6       51.69       45.85      4.37 o
   4   7   6       11.78       11.40      4.81 o
   5   7   6        5.55        5.50      4.63 o
   0   8   6        0.31        0.40      3.01 o
   1   8   6       17.12       16.63      2.01 o
   2   8   6        8.92        9.88      3.34 o
   3   8   6        3.90        6.71      4.97 o
   4   8   6        3.31        5.36      5.52 o
   0   9   6        4.10        2.69      3.17 o
   1   9   6       32.04       33.87      2.50 o
   2   9   6       26.96       28.14      4.46 o
   3   9   6        4.11        8.75      5.18 o
   4   9   6        7.15        5.22      7.38 o
   0  10   6        2.16        1.20      3.06 o
   1  10   6       14.57       11.10      3.29 o
   2  10   6       25.45       20.68      4.34 o
   3  10   6        2.56        2.17      4.98 o
   0  11   6        5.76        8.97      6.40 o
   1  11   6        6.45        7.80      3.78 o
   2  11   6       11.21       15.00      5.31 o
   1   0   7      949.72      961.57      3.80 o
   2   0   7        2.85        3.08      1.09 o
   3   0   7       59.36       56.84      2.31 o
   4   0   7       46.15       47.34      3.37 o
   5   0   7        3.57        3.00      3.24 o
   6   0   7       61.12       56.15      5.05 o
   0   1   7      562.34      489.56      3.72 o
   1   1   7      811.73      854.82      2.57 o
   2   1   7     1003.98     1076.84      7.08 o
   3   1   7      173.66      182.13      2.53 o
   4   1   7       65.57       64.61      2.52 o
   5   1   7      105.16      110.39      3.48 o
   6   1   7       16.61       15.85      4.07 o
   0   2   7     1263.69     1271.00     26.90 o
   1   2   7      305.99      317.13      4.59 o
   2   2   7       43.42       49.25      1.49 o
   3   2   7      367.04      372.27      4.06 o
   4   2   7       27.61       28.65      2.25 o
   5   2   7       48.43       43.58      3.34 o
   6   2   7       10.67        8.89      4.19 o
   0   3   7      544.02      530.66     12.24 o
   1   3   7      500.43      520.59      4.63 o
   2   3   7      327.18      329.56      2.85 o
   3   3   7       25.57       24.15      1.94 o
   4   3   7      160.98      155.65      3.59 o
   5   3   7       58.17       49.35      3.45 o
   6   3   7        1.87        1.70      3.31 o
   0   4   7      846.47      860.24      4.22 o
   1   4   7      229.98      232.91      4.42 o
   2   4   7      161.29      156.36      3.15 o
   3   4   7        5.41        3.91      1.68 o
   4   4   7      106.24      101.64      3.51 o
   5   4   7        0.65       -0.69      3.12 o
   6   4   7        2.85        6.66      3.55 o
   0   5   7        2.68        3.40      1.74 o
   1   5   7       21.33       19.24      2.31 o
   2   5   7       88.85       91.66      2.98 o
   3   5   7      195.65      196.78      3.58 o
   4   5   7       53.17       47.07      3.51 o
   5   5   7        2.14        1.31      3.98 o
   6   5   7        3.45        2.25      6.82 o
   0   6   7      186.79      193.83      2.53 o
   1   6   7       12.46       13.04      2.01 o
   2   6   7        1.10        3.14      1.67 o
   3   6   7       91.25       88.45      3.45 o
   4   6   7        1.19        4.67      3.75 o
   5   6   7        9.50        6.62      5.57 o
   0   7   7       21.70       20.19      1.75 o
   1   7   7      137.61      137.36      3.33 o
   2   7   7      295.51      290.66      6.48 o
   3   7   7       34.30       31.36      4.20 o
   4   7   7        3.56        7.34      3.91 o
   5   7   7        2.58        0.73      5.91 o
   0   8   7       30.92       34.69      3.47 o
   1   8   7       18.83       18.70      2.17 o
   2   8   7       34.69       33.29      4.48 o
   3   8   7        0.81        1.82      3.45 o
   4   8   7        1.22        1.85      5.09 o
   0   9   7        7.41        6.31      3.25 o
   1   9   7       61.08       63.06      3.16 o
   2   9   7       26.79       19.91      5.48 o
   3   9   7        7.00        7.57      4.99 o
   4   9   7        0.05       -2.14      8.44 o
   0  10   7        0.01        0.52      3.03 o
   1  10   7       34.94       37.64      3.04 o
   2  10   7        2.32       -0.51      5.27 o
   3  10   7        5.61        9.11      9.57 o
   0  11   7       91.45       95.01      6.80 o
   1  11   7        5.05        7.77      4.24 o
   2  11   7        1.75        4.22      7.81 o
   0   0   8      325.00      328.36      2.92 o
   1   0   8      621.94      627.78      3.25 o
   2   0   8       54.90       60.67      1.64 o
   3   0   8        3.81        2.93      1.77 o
   4   0   8       22.82       23.51      3.02 o
   5   0   8       12.91       12.18      3.17 o
   6   0   8        2.45        1.54      3.97 o
   0   1   8     2714.53     2547.35     24.37 o
   1   1   8      507.08      488.95      2.42 o
   2   1   8      262.21      275.76      2.38 o
   3   1   8       87.73       87.97      2.34 o
   4   1   8        9.71        9.06      1.90 o
   5   1   8       38.00       38.31      2.69 o
   6   1   8       17.54       16.59      4.21 o
   0   2   8     1250.28     1197.83     25.06 o
   1   2   8       12.79       18.29      1.27 o
   2   2   8      268.94      268.51      2.44 o
   3   2   8       17.79       16.79      1.88 o
   4   2   8       41.07       36.98      2.50 o
   5   2   8        7.66       10.17      2.82 o
   6   2   8        7.38        7.98      4.06 o
   0   3   8      102.51      110.70      3.87 o
   1   3   8     1296.76     1299.64      7.27 o
   2   3   8      301.51      303.05      2.54 o
   3   3   8        0.13       -0.15      1.93 o
   4   3   8      125.75      119.42      3.29 o
   5   3   8       22.19       22.37      3.15 o
   6   3   8        3.43        3.99      3.89 o
   0   4   8        6.20        8.11      1.80 o
   1   4   8       33.98       37.73      1.94 o
   2   4   8       90.83       88.58      1.95 o
   3   4   8       50.32       44.68      2.43 o
   4   4   8        0.92        0.64      2.23 o
   5   4   8       12.18       12.07      3.60 o
   6   4   8        1.21        1.53      3.92 o
   0   5   8      704.38      746.93      4.82 o
   1   5   8       72.29       74.41      2.65 o
   2   5   8      177.52      179.95      3.58 o
   3   5   8       16.63       20.49      2.20 o
   4   5   8       22.70       18.23      3.00 o
   5   5   8       16.04       20.66      3.66 o
   0   6   8        4.07        5.01      1.75 o
   1   6   8        1.73        2.20      1.71 o
   2   6   8      147.95      145.39      3.18 o
   3   6   8      100.41      101.44      2.91 o
   4   6   8        0.68        0.03      3.66 o
   5   6   8        2.22        1.94      5.21 o
   0   7   8       17.16       14.37      2.48 o
   1   7   8      159.13      151.35      2.41 o
   2   7   8       14.41       18.55      3.51 o
   3   7   8       79.92       81.24      5.18 o
   4   7   8        6.29       10.83      4.34 o
   5   7   8        0.07       -0.50      6.28 o
   0   8   8        0.22       -1.31      3.00 o
   1   8   8       63.53       64.88      2.66 o
   2   8   8       27.79       32.85      3.80 o
   3   8   8        6.87        7.47      3.75 o
   4   8   8       20.44       19.42      6.55 o
   0   9   8       59.03       59.64      4.17 o
   1   9   8        6.76        6.50      2.60 o
   2   9   8       66.42       57.82      5.90 o
   3   9   8        1.58        0.59      5.21 o
   0  10   8       26.14       22.39      3.43 o
   1  10   8        9.90       12.05      3.15 o
   2  10   8        4.23        3.30      5.19 o
   0  11   8        0.06        1.08      6.78 o
   1  11   8       32.16       29.79      4.62 o
   2  11   8        1.34       -1.34      8.77 o
   1   0   9     1414.87     1481.60      6.92 o
   2   0   9      853.48      895.23      4.39 o
   3   0   9       77.49       82.32      2.50 o
   4   0   9        9.78       11.00      2.93 o
   5   0   9        5.49        4.98      3.01 o
   6   0   9        6.00        6.24      4.04 o
   0   1   9      867.27      853.13      7.48 o
   1   1   9      869.67      847.94      5.19 o
   2   1   9      444.25      473.23      3.09 o
   3   1   9      183.62      188.20      2.90 o
   4   1   9        1.69        1.46      2.06 o
   5   1   9       22.76       22.99      2.91 o
   6   1   9       22.90       19.05      4.60 o
   0   2   9     2317.35     2342.84     15.22 o
   1   2   9      284.53      297.23      4.35 o
   2   2   9      199.11      188.35      2.20 o
   3   2   9       77.75       79.86      2.45 o
   4   2   9       22.89       22.56      2.83 o
   5   2   9        1.94        0.69      2.68 o
   6   2   9        4.13        7.60      3.83 o
   0   3   9      101.27       92.80      5.85 o
   1   3   9      657.40      745.57      5.20 o
   2   3   9      409.78      423.73      3.69 o
   3   3   9       30.52       30.92      2.29 o
   4   3   9      159.56      154.31      3.73 o
   5   3   9        6.37        6.98      2.77 o
   6   3   9        4.74        2.87      5.31 o
   0   4   9      245.97      231.24      4.89 o
   1   4   9      322.33      309.31      2.69 o
   2   4   9       23.46       21.00      1.89 o
   3   4   9       32.01       32.94      2.29 o
   4   4   9       86.30       83.86      3.57 o
   5   4   9        1.57        1.99      3.46 o
   6   4   9        2.52        6.28      6.31 o
   0   5   9      472.05      481.03      6.09 o
   1   5   9       34.91       37.95      2.24 o
   2   5   9        7.35        7.26      1.68 o
   3   5   9      359.53      355.72      5.05 o
   4   5   9        7.63        6.60      2.90 o
   5   5   9       21.63       19.73      3.68 o
   0   6   9        2.23        1.64      1.93 o
   1   6   9      115.03      114.03      2.74 o
   2   6   9      127.82      130.56      3.30 o
   3   6   9       16.89       17.65      2.08 o
   4   6   9       17.42       21.16      4.39 o
   5   6   9       35.70       39.55      4.22 o
   0   7   9        1.82        1.76      2.00 o
   1   7   9       27.36       27.23      2.06 o
   2   7   9      140.29      132.49      4.42 o
   3   7   9       15.16       17.73      3.28 o
   4   7   9       35.02       31.13      4.72 o
   0   8   9        9.89        9.78      3.14 o
   1   8   9       23.26       22.63      2.25 o
   2   8   9       32.15       31.89      3.97 o
   3   8   9       24.33       21.93      4.16 o
   4   8   9       20.41       21.14      4.67 o
   0   9   9       33.88       33.78      3.94 o
   1   9   9       34.79       34.71      2.96 o
   2   9   9       31.34       40.13      6.18 o
   3   9   9        3.55        8.60      5.12 o
   0  10   9       35.99       42.18      4.45 o
   1  10   9        2.52        1.35      2.98 o
   2  10   9        4.32        5.15      5.31 o
   0  11   9        8.29       15.41      8.67 o
   1  11   9        5.22        5.67      5.59 o
   2  11   9        0.72        0.69      9.48 o
   0   0  10     1596.82     1701.58     13.74 o
   1   0  10     1383.76     1410.67      5.71 o
   2   0  10      379.51      378.01      2.96 o
   3   0  10        6.55        4.63      1.74 o
   4   0  10       14.00       14.69      2.92 o
   5   0  10        4.65        4.09      3.11 o
   6   0  10        9.01       12.13      4.08 o
   0   1  10      168.92      193.27      5.23 o
   1   1  10      458.68      450.38      4.36 o
   2   1  10      172.40      192.03      3.76 o
   3   1  10      147.28      148.51      2.23 o
   4   1  10        3.71        2.68      2.02 o
   5   1  10       44.96       45.01      3.04 o
   6   1  10        5.11        4.69      3.37 o
   0   2  10       66.32       63.32      1.79 o
   1   2  10      136.99      138.52      1.74 o
   2   2  10      123.03      131.75      2.48 o
   3   2  10       43.29       44.71      2.27 o
   4   2  10       22.88       23.15      2.73 o
   5   2  10       12.95       12.69      2.80 o
   6   2  10        0.17        2.04      3.59 o
   0   3  10       94.94       88.03      3.20 o
   1   3  10      186.62      209.86      4.30 o
   2   3  10       86.53       81.60      3.00 o
   3   3  10       12.66       10.69      1.80 o
   4   3  10       42.42       45.45      3.34 o
   5   3  10       19.63       19.28      2.96 o
   6   3  10       10.49       17.42      6.65 o
   0   4  10       11.43       13.78      3.56 o
   1   4  10      144.71      148.44      1.96 o
   2   4  10      184.63      184.99      2.55 o
   3   4  10      114.98      110.09      2.86 o
   4   4  10      133.73      132.63      4.21 o
   5   4  10        7.08        7.97      3.16 o
   6   4  10        7.66        0.67      7.99 o
   0   5  10      290.56      285.74      6.45 o
   1   5  10        3.77        3.84      1.92 o
   2   5  10       22.21       21.14      2.66 o
   3   5  10      223.99      230.39      4.45 o
   4   5  10        1.91        0.94      2.83 o
   5   5  10        2.09        5.00      3.67 o
   0   6  10       36.72       35.74      2.43 o
   1   6  10       47.54       49.33      2.23 o
   2   6  10        7.70        8.09      2.34 o
   3   6  10        6.85        7.32      2.37 o
   4   6  10        3.60        2.84      3.85 o
   5   6  10       28.51       32.03      4.23 o
   0   7  10        7.36        6.14      2.13 o
   1   7  10       73.66       74.27      2.85 o
   2   7  10       37.58       43.29      3.69 o
   3   7  10       10.12        9.86      3.31 o
   4   7  10       24.68       23.26      4.32 o
   0   8  10       47.85       52.65      4.57 o
   1   8  10       45.35       51.73      2.88 o
   2   8  10       26.43       26.10      3.50 o
   3   8  10        4.11        4.04      3.45 o
   4   8  10        1.92       -0.56      4.00 o
   0   9  10       58.86       65.28      5.26 o
   1   9  10        4.39        5.31      4.13 o
   2   9  10        8.46        7.38      4.71 o
   3   9  10        5.35        5.85      4.88 o
   0  10  10        2.96        4.59      5.77 o
   1  10  10       25.78       21.84      3.83 o
   2  10  10        2.21        3.69      5.16 o
   0  11  10        0.82        2.27      5.38 o
   1  11  10        9.71       14.31      5.70 o
   1   0  11     1121.66     1151.35      5.11 o
   2   0  11      390.09      392.59      3.83 o
   3   0  11        1.79        5.33      1.68 o
   4   0  11      177.84      182.01      5.08 o
   5   0  11       85.43       79.76      4.14 o
   6   0  11        6.31        8.23      5.10 o
   0   1  11       65.83       66.52      2.26 o
   1   1  11       40.50       37.30      1.38 o
   2   1  11        5.36        5.05      1.44 o
   3   1  11       16.07       15.63      1.79 o
   4   1  11        0.01        1.39      2.32 o
   5   1  11        7.80        7.02      2.63 o
   6   1  11        1.63        1.77      3.27 o
   0   2  11      877.25      901.52      5.76 o
   1   2  11      379.08      380.62      2.52 o
   2   2  11      204.31      215.74      3.51 o
   3   2  11      269.98      255.48      5.73 o
   4   2  11       51.87       48.24      2.90 o
   5   2  11       44.26       41.62      3.39 o
   6   2  11        6.55       10.02      6.92 o
   0   3  11       85.56       78.64      1.98 o
   1   3  11       64.79       56.77      1.35 o
   2   3  11      116.12      108.97      1.45 o
   3   3  11       20.55       19.87      1.76 o
   4   3  11        3.49        4.16      3.05 o
   5   3  11        8.29        8.17      2.83 o
   6   3  11        0.84       -2.19      7.39 o
   0   4  11      120.28      123.52      3.41 o
   1   4  11      175.89      185.19      3.34 o
   2   4  11      266.18      254.51      5.54 o
   3   4  11      185.03      183.08      4.56 o
   4   4  11       35.20       37.26      3.57 o
   5   4  11        0.03        0.02      3.06 o
   0   5  11       76.70       73.13      2.89 o
   1   5  11       75.12       82.70      2.17 o
   2   5  11       99.46      100.06      3.65 o
   3   5  11        1.40        2.39      2.51 o
   4   5  11        3.79        1.76      3.20 o
   5   5  11        7.10        8.81      3.95 o
   0   6  11       57.82       56.90      2.75 o
   1   6  11       67.70       69.47      2.92 o
   2   6  11       93.41       85.10      3.18 o
   3   6  11       49.01       51.19      3.08 o
   4   6  11       10.66        8.16      3.98 o
   5   6  11        9.12       11.29      4.53 o
   0   7  11       34.43       36.77      2.95 o
   1   7  11       85.82       87.47      2.94 o
   2   7  11       16.10       11.76      3.12 o
   3   7  11       11.51       10.43      3.34 o
   4   7  11       25.12       23.68      4.72 o
   0   8  11       25.30       24.63      3.93 o
   1   8  11        3.62        8.44      3.37 o
   2   8  11       11.68       15.73      3.49 o
   3   8  11       13.34       15.29      3.66 o
   4   8  11       12.25       12.81      4.02 o
   0   9  11       63.90       72.15      9.61 o
   1   9  11       42.10       36.77      5.61 o
   2   9  11        2.35        2.00      5.68 o
   3   9  11        8.20       11.57      6.16 o
   0  10  11        0.09       -0.39      4.85 o
   1  10  11        1.55        5.38      4.23 o
   2  10  11        4.89       12.67      5.45 o
   0  11  11       25.01       29.55      8.44 o
   1  11  11        5.95        0.78      8.32 o
   0   0  12     1886.67     1837.25      7.63 o
   1   0  12        9.62        9.31      1.23 o
   2   0  12       39.67       41.14      1.45 o
   3   0  12       17.50       15.12      1.77 o
   4   0  12      264.08      275.99      5.52 o
   5   0  12        0.14        3.02      2.89 o
   6   0  12        4.12        9.66      7.03 o
   0   1  12      140.76      147.84      4.18 o
   1   1  12      103.25       91.41      1.66 o
   2   1  12      448.04      446.48      4.58 o
   3   1  12       19.42       21.39      1.84 o
   4   1  12       45.70       44.40      2.76 o
   5   1  12        6.68        4.13      2.67 o
   6   1  12        1.34        2.19      5.04 o
   0   2  12      519.75      533.69      7.21 o
   1   2  12     1148.02     1174.61      8.56 o
   2   2  12        8.21        8.26      1.28 o
   3   2  12      294.58      285.30      5.74 o
   4   2  12       14.25       15.13      2.51 o
   5   2  12       40.41       45.94      3.41 o
   6   2  12        1.82        1.42      6.69 o
   0   3  12       19.54       17.47      1.96 o
   1   3  12      382.53      379.99      4.55 o
   2   3  12       78.45       67.05      2.21 o
   3   3  12       79.20       84.73      3.39 o
   4   3  12       38.01       34.60      3.36 o
   5   3  12       41.92       41.93      3.47 o
   0   4  12      494.45      485.11     12.02 o
   1   4  12       67.70       69.70      2.90 o
   2   4  12        0.85        1.20      1.34 o
   3   4  12       31.45       30.27      3.23 o
   4   4  12        0.08        1.25      2.87 o
   5   4  12        1.14        1.99      2.86 o
   0   5  12       15.70       14.81      3.51 o
   1   5  12       27.32       28.23      2.88 o
   2   5  12      137.18      126.55      6.84 o
   3   5  12       10.77       11.67      2.82 o
   4   5  12        3.52        4.27      2.82 o
   5   5  12        9.29       13.59      4.25 o
   0   6  12        2.63        4.68      3.06 o
   1   6  12      118.75      119.18      3.19 o
   2   6  12      165.76      163.98      4.29 o
   3   6  12       79.17       80.28      3.72 o
   4   6  12        9.10        9.91      6.88 o
   5   6  12        1.38        1.24      5.58 o
   0   7  12        4.67        6.21      3.56 o
   1   7  12       18.24       23.53      2.29 o
   2   7  12       41.05       42.44      4.33 o
   3   7  12        7.82        5.59      3.28 o
   4   7  12        4.43        9.16      4.34 o
   0   8  12        7.81        8.41      3.64 o
   1   8  12       20.29       17.28      3.43 o
   2   8  12       30.69       24.72      3.67 o
   3   8  12       20.82       21.28      3.45 o
   4   8  12       23.65       23.10      5.82 o
   0   9  12        9.61        5.90      7.29 o
   1   9  12       22.28       17.44      4.89 o
   2   9  12        0.59        4.35      4.12 o
   3   9  12       10.69        8.41      5.60 o
   0  10  12       18.21       21.64      7.89 o
   1  10  12       15.96       14.16      4.33 o
   2  10  12        1.81        0.50      7.21 o
   0  11  12       16.97       18.55      8.03 o
   1  11  12        4.49        2.81      7.87 o
   1   0  13      381.63      380.27      3.29 o
   2   0  13      204.45      202.63      3.00 o
   3   0  13       25.48       24.95      1.82 o
   4   0  13       22.89       24.22      2.99 o
   5   0  13        6.10       11.00      3.70 o
   6   0  13        5.40        7.76      7.02 o
   0   1  13      332.83      353.74      4.72 o
   1   1  13      143.53      147.13      1.62 o
   2   1  13       19.06       21.20      2.18 o
   3   1  13       24.87       24.40      1.69 o
   4   1  13      171.33      177.09      4.00 o
   5   1  13       20.74       23.39      3.34 o
   6   1  13        0.31       -3.64      5.78 o
   0   2  13      356.91      361.62     13.82 o
   1   2  13       59.93       67.37      1.87 o
   2   2  13      190.66      197.59      3.67 o
   3   2  13      217.14      217.59      3.62 o
   4   2  13       31.32       28.82      2.51 o
   5   2  13       27.18       30.42      3.25 o
   6   2  13        6.25        5.91      6.92 o
   0   3  13      107.61      113.10      2.67 o
   1   3  13       87.92       87.75      2.58 o
   2   3  13       78.41       78.42      2.59 o
   3   3  13      166.86      165.08      4.14 o
   4   3  13        2.45        1.01      3.12 o
   5   3  13       18.99       17.39      3.12 o
   0   4  13        8.00        9.16      2.48 o
   1   4  13      185.31      185.94      2.90 o
   2   4  13      173.13      175.70      3.65 o
   3   4  13       32.53       34.95      3.25 o
   4   4  13       17.56       18.03      3.27 o
   5   4  13        3.86       -0.64      2.92 o
   0   5  13        4.46        4.39      3.56 o
   1   5  13       59.18       58.49      3.39 o
   2   5  13       95.48       90.14      4.84 o
   3   5  13       47.42       46.40      3.45 o
   4   5  13       19.40       15.61      3.37 o
   5   5  13        6.97        8.73      4.02 o
   0   6  13       60.42       59.13      4.16 o
   1   6  13      137.68      147.70      5.49 o
   2   6  13        8.52        9.86      2.78 o
   3   6  13       10.80       12.94      2.73 o
   4   6  13        8.32        7.57      4.68 o
   5   6  13       15.18       15.28      6.91 o
   0   7  13       38.23       41.13      5.25 o
   1   7  13      117.64      120.59      4.24 o
   2   7  13       42.56       34.19      4.28 o
   3   7  13        0.09        2.77      3.79 o
   4   7  13       15.05       21.08      4.35 o
   0   8  13      170.91      161.40     12.36 o
   1   8  13       17.84       15.32      3.82 o
   2   8  13       11.48       15.13      3.81 o
   3   8  13        7.24        2.62      4.32 o
   4   8  13       11.92       11.55      6.15 o
   0   9  13        0.00       -4.41      8.45 o
   1   9  13       49.63       48.41      6.26 o
   2   9  13        0.46        4.86      5.12 o
   3   9  13        5.07        6.16      7.46 o
   0  10  13        4.21       11.50      8.32 o
   1  10  13       25.38       28.98      5.33 o
   0  11  13       23.04       25.61      9.67 o
   0   0  14     1007.25     1040.61     10.96 o
   1   0  14      147.93      156.42      2.28 o
   2   0  14       13.49        9.39      1.53 o
   3   0  14       74.68       75.86      3.15 o
   4   0  14      356.91      385.10      7.12 o
   5   0  14       16.99       15.64      4.79 o
   0   1  14       58.56       51.40      1.99 o
   1   1  14       54.04       56.38      1.26 o
   2   1  14      296.39      294.61      4.50 o
   3   1  14      279.13      273.80      3.60 o
   4   1  14      185.93      184.06      4.11 o
   5   1  14       36.97       39.77      3.69 o
   6   1  14        2.10        2.97      7.37 o
   0   2  14        5.27        5.88      1.16 o
   1   2  14      158.45      159.95      2.44 o
   2   2  14       58.53       62.73      2.79 o
   3   2  14      369.65      359.52      7.01 o
   4   2  14       87.80       84.50      3.28 o
   5   2  14       53.39       50.83      4.10 o
   0   3  14       51.37       50.77      1.65 o
   1   3  14      192.84      193.56      2.31 o
   2   3  14      179.67      165.16      3.98 o
   3   3  14       42.26       40.55      2.96 o
   4   3  14        6.80        8.62      2.95 o
   5   3  14       50.59       53.71      4.35 o
   0   4  14       93.20       91.88      3.76 o
   1   4  14        2.08        3.87      1.44 o
   2   4  14      727.82      719.08      8.55 o
   3   4  14      133.81      130.79      3.97 o
   4   4  14        8.47        5.43      3.08 o
   5   4  14        7.15        5.85      3.46 o
   0   5  14      246.55      251.95      6.73 o
   1   5  14      202.57      197.99      4.68 o
   2   5  14       55.77       62.82      3.83 o
   3   5  14       11.50        8.80      2.73 o
   4   5  14        4.10        4.41      2.89 o
   5   5  14        3.73        5.04      4.23 o
   0   6  14        2.99        3.80      3.28 o
   1   6  14       96.09       89.84      3.74 o
   2   6  14       61.61       58.01      4.35 o
   3   6  14       33.61       36.14      5.83 o
   4   6  14        5.01       13.47      5.01 o
   0   7  14      199.71      191.21      8.21 o
   1   7  14      137.91      137.78      4.52 o
   2   7  14       24.39       22.20      3.95 o
   3   7  14        2.42        3.99      3.90 o
   4   7  14        1.76        4.58      4.95 o
   0   8  14      118.54      125.41     11.58 o
   1   8  14       36.26       42.71      4.53 o
   2   8  14        7.61        9.65      3.93 o
   3   8  14        4.27       -0.02      4.14 o
   4   8  14        6.88        5.32      7.09 o
   0   9  14       99.14      100.19     10.34 o
   1   9  14       39.42       37.94      6.52 o
   2   9  14       13.40       12.45      5.40 o
   0  10  14       29.90       40.02      9.56 o
   1  10  14       15.19       17.05      5.12 o
   1   0  15       40.77       38.53      2.15 o
   2   0  15      179.08      166.26      6.34 o
   3   0  15       60.41       56.20      3.26 o
   4   0  15      256.51      255.52     10.82 o
   5   0  15       11.63        8.23      4.31 o
   0   1  15      123.08      122.13      2.58 o
   1   1  15       63.98       59.10      1.34 o
   2   1  15       14.73       15.28      2.02 o
   3   1  15       75.68       80.08      2.82 o
   4   1  15       53.27       51.84      3.49 o
   5   1  15       49.53       45.34      3.57 o
   0   2  15       51.15       50.30      1.60 o
   1   2  15      123.92      128.08      2.35 o
   2   2  15        2.06        1.48      2.18 o
   3   2  15       47.43       42.92      3.15 o
   4   2  15       39.49       38.16      2.86 o
   5   2  15       47.07       43.76      4.14 o
   0   3  15       24.37       19.66      1.32 o
   1   3  15       12.76       12.89      1.67 o
   2   3  15       60.17       62.31      3.33 o
   3   3  15      203.50      190.36      4.33 o
   4   3  15        5.05        3.12      3.17 o
   5   3  15        2.90        4.28      3.30 o
   0   4  15      193.82      200.76      6.08 o
   1   4  15       20.03       19.26      1.90 o
   2   4  15       54.64       57.46      4.04 o
   3   4  15       15.31       10.43      2.60 o
   4   4  15        2.38        3.02      3.20 o
   5   4  15       15.56       15.85      3.54 o
   0   5  15       63.02       60.29      4.83 o
   1   5  15      245.75      258.22      5.30 o
   2   5  15      293.83      289.53      6.86 o
   3   5  15       12.83       11.34      2.94 o
   4   5  15       22.75       23.44      3.37 o
   5   5  15        2.22        6.92      6.64 o
   0   6  15        0.91        2.49      3.43 o
   1   6  15       63.59       61.96      4.73 o
   2   6  15        4.84        5.74      3.91 o
   3   6  15        7.88        8.31      3.66 o
   4   6  15       11.02       17.62      4.30 o
   0   7  15      111.48      111.83      7.31 o
   1   7  15       83.40       80.96      4.12 o
   2   7  15       27.27       27.78      4.08 o
   3   7  15       14.79       13.99      4.20 o
   4   7  15        1.22        2.84      4.62 o
   0   8  15        0.32       -0.32      7.62 o
   1   8  15       17.91       11.39      4.00 o
   2   8  15       27.33       24.60      4.22 o
   3   8  15        1.95        1.39      4.10 o
   0   9  15      164.47      155.86     13.07 o
   1   9  15       12.26        9.43      5.65 o
   2   9  15        2.85       -0.58      5.25 o
   0  10  15        0.01        4.62      8.37 o
   1  10  15       15.37       13.13      5.85 o
   0   0  16        2.37        3.08      3.01 o
   1   0  16        0.87        1.05      1.37 o
   2   0  16       93.23       84.88      4.23 o
   3   0  16       56.39       51.06      5.33 o
   4   0  16       48.94       61.58      6.07 o
   5   0  16       24.63       18.38      5.18 o
   0   1  16      208.21      200.05      2.99 o
   1   1  16      477.70      474.22      4.91 o
   2   1  16      106.75      105.85      2.78 o
   3   1  16       62.61       60.91      2.65 o
   4   1  16       97.34      102.23      4.20 o
   5   1  16       23.10       34.12      3.37 o
   0   2  16       70.98       59.93      4.21 o
   1   2  16      227.27      219.79      3.42 o
   2   2  16       26.74       26.96      2.56 o
   3   2  16      141.05      148.21      4.06 o
   4   2  16        2.43        1.19      2.65 o
   5   2  16       12.18       12.71      3.63 o
   0   3  16      313.38      320.72      5.67 o
   1   3  16        8.46        7.31      1.67 o
   2   3  16      308.95      302.95      5.29 o
   3   3  16      183.88      170.79      4.36 o
   4   3  16        5.65        4.54      3.29 o
   5   3  16        5.74        7.18      3.69 o
   0   4  16      209.33      199.22      6.97 o
   1   4  16       53.75       55.82      2.54 o
   2   4  16       61.87       59.71      3.15 o
   3   4  16       11.64        5.78      2.61 o
   4   4  16        0.86        1.69      2.98 o
   5   4  16       16.36       18.12      5.07 o
   0   5  16        5.86        5.73      4.02 o
   1   5  16      144.54      146.46      4.53 o
   2   5  16       41.38       43.27      3.71 o
   3   5  16       39.92       47.04      4.97 o
   4   5  16       20.65       22.59      3.61 o
   5   5  16        5.89        6.71      7.52 o
   0   6  16       33.18       30.62      4.05 o
   1   6  16      302.13      309.76      5.88 o
   2   6  16       88.62       81.90      5.03 o
   3   6  16        7.65        8.58      3.59 o
   4   6  16       21.91       27.15      4.36 o
   0   7  16       22.70       20.53      5.58 o
   1   7  16        0.83        0.35      3.06 o
   2   7  16       10.00       11.93      4.31 o
   3   7  16        1.96        1.68      3.79 o
   4   7  16       17.32       20.70      5.10 o
   0   8  16      137.08      153.97     12.53 o
   1   8  16       46.33       42.96      4.85 o
   2   8  16       19.46       15.49      4.37 o
   3   8  16        6.88        6.42      3.87 o
   0   9  16        5.92        6.10      8.99 o
   1   9  16        3.94       -0.46      5.80 o
   2   9  16        2.45        1.65      5.79 o
   0  10  16        2.65        2.44      7.90 o
   1  10  16       31.50       34.10      7.04 o
   1   0  17      207.12      205.01      2.97 o
   2   0  17      142.04      141.86      4.97 o
   3   0  17      182.90      170.85      6.89 o
   4   0  17        4.00        4.42      4.95 o
   5   0  17       25.09       23.32      5.90 o
   0   1  17        0.33       -0.01      1.49 o
   1   1  17      315.99      305.42      2.68 o
   2   1  17      134.41      130.17      2.25 o
   3   1  17       53.21       49.03      3.22 o
   4   1  17       15.80       14.99      3.04 o
   5   1  17        4.29        2.64      3.39 o
   0   2  17       85.12       93.34      4.38 o
   1   2  17       48.71       47.02      2.02 o
   2   2  17      301.49      300.49      3.77 o
   3   2  17       26.02       27.39      2.83 o
   4   2  17       86.68       95.02      3.97 o
   5   2  17        6.46        4.06      3.75 o
   0   3  17      928.64      904.46     16.56 o
   1   3  17       14.51       15.14      2.05 o
   2   3  17      110.95      113.51      3.89 o
   3   3  17      103.81      106.78      4.81 o
   4   3  17       18.20       12.56      3.32 o
   5   3  17        5.76        3.70      3.59 o
   0   4  17        9.93        7.35      4.69 o
   1   4  17       76.08       76.15      3.76 o
   2   4  17       19.78       18.61      2.63 o
   3   4  17      121.77      132.23      4.15 o
   4   4  17        7.73        8.49      3.22 o
   5   4  17        0.45        1.59      4.79 o
   0   5  17       13.83       12.23      4.07 o
   1   5  17       17.45       22.21      3.31 o
   2   5  17       17.07       17.16      3.22 o
   3   5  17        0.30        1.21      2.72 o
   4   5  17       19.93       23.79      3.60 o
   0   6  17       14.57       13.51      3.99 o
   1   6  17      134.67      129.39      4.55 o
   2   6  17       16.59       22.56      3.71 o
   3   6  17        4.39        5.67      3.67 o
   4   6  17       19.94       17.90      4.60 o
   0   7  17      106.89       96.52      7.68 o
   1   7  17       22.82       27.18      3.57 o
   2   7  17       58.95       56.22      4.90 o
   3   7  17        2.16        4.33      3.56 o
   4   7  17       11.11       19.78      4.31 o
   0   8  17       33.94       27.30     10.16 o
   1   8  17        3.10        4.99      4.16 o
   2   8  17       34.83       40.08      4.84 o
   3   8  17        2.34        4.13      4.58 o
   0   9  17        7.08       10.76      7.95 o
   1   9  17        6.17        8.89      5.20 o
   2   9  17        5.79        8.48      5.24 o
   0  10  17        6.28       11.99      9.56 o
   1  10  17        9.10       11.18     10.15 o
   0   0  18        9.16        4.06      2.90 o
   1   0  18        0.24        0.41      1.52 o
   2   0  18      383.54      382.95      7.00 o
   3   0  18        4.33        3.33      4.43 o
   4   0  18       12.01       10.90      6.17 o
   5   0  18       22.41       18.98      5.87 o
   0   1  18        1.82        2.69      2.04 o
   1   1  18       80.32       84.00      2.37 o
   2   1  18      153.53      154.97      3.19 o
   3   1  18       49.09       48.07      3.18 o
   4   1  18       51.13       44.39      3.40 o
   5   1  18       47.78       46.65      4.57 o
   0   2  18       68.24       58.35      3.93 o
   1   2  18      132.00      139.45      2.62 o
   2   2  18       23.45       26.85      2.00 o
   3   2  18       18.06       20.94      3.00 o
   4   2  18       35.20       29.78      3.22 o
   5   2  18        0.20        1.38      3.48 o
   0   3  18       76.82       78.02      4.59 o
   1   3  18        2.77        3.74      1.88 o
   2   3  18       55.89       52.74      3.26 o
   3   3  18       93.23       92.74      3.85 o
   4   3  18       47.99       48.16      4.08 o
   5   3  18        9.50        9.72      5.37 o
   0   4  18      407.45      452.69     16.13 o
   1   4  18       10.49       11.33      1.78 o
   2   4  18       18.97       15.02      2.87 o
   3   4  18       99.67      102.87      3.66 o
   4   4  18       37.83       33.88      3.95 o
   5   4  18        1.48        1.31      4.88 o
   0   5  18        0.32        3.53      4.36 o
   1   5  18       76.09       75.46      3.88 o
   2   5  18       10.86       13.18      3.37 o
   3   5  18       56.88       57.80      3.27 o
   4   5  18       45.13       50.78      5.16 o
   0   6  18        0.96        1.41      4.04 o
   1   6  18       20.72       24.87      2.92 o
   2   6  18       16.57       14.39      3.40 o
   3   6  18        5.78        6.64      3.22 o
   4   6  18        5.06        6.46      5.43 o
   0   7  18       49.75       39.76      6.54 o
   1   7  18        1.33        0.17      3.42 o
   2   7  18       63.51       65.00      5.30 o
   3   7  18        2.47        5.52      3.89 o
   0   8  18       12.64       14.26      9.81 o
   1   8  18       17.99       15.17      4.06 o
   2   8  18       36.41       44.56      5.15 o
   3   8  18        7.79        3.98      4.91 o
   0   9  18        1.88       -1.59      7.47 o
   1   9  18       22.83       26.34      6.40 o
   1   0  19       47.59       44.76      1.94 o
   2   0  19       54.76       56.79      4.20 o
   3   0  19        9.89       14.30      4.71 o
   4   0  19        7.55        6.28      5.11 o
   5   0  19       13.68       15.98      5.69 o
   0   1  19      133.42      128.97      3.40 o
   1   1  19      634.94      601.03      5.31 o
   2   1  19      444.04      433.73      4.97 o
   3   1  19       35.43       36.75      3.69 o
   4   1  19       11.18       11.26      3.44 o
   5   1  19        4.79        3.46      3.56 o
   0   2  19        0.03       -1.26      3.30 o
   1   2  19      101.31       94.67      2.84 o
   2   2  19       69.24       69.05      2.30 o
   3   2  19       35.15       33.14      3.14 o
   4   2  19       19.24       20.97      3.23 o
   5   2  19        7.23       12.48      5.48 o
   0   3  19        1.38       -0.71      5.21 o
   1   3  19      116.61      116.75      2.97 o
   2   3  19       45.80       46.52      3.06 o
   3   3  19      192.17      203.84      4.44 o
   4   3  19       12.93       12.18      3.48 o
   5   3  19        3.76       -0.79      5.13 o
   0   4  19      293.81      276.95      8.19 o
   1   4  19        7.41        7.84      2.14 o
   2   4  19        8.34        8.94      2.82 o
   3   4  19      102.05      111.14      3.76 o
   4   4  19       37.29       38.62      4.11 o
   0   5  19      122.64      124.33      6.07 o
   1   5  19      108.21      109.56      4.36 o
   2   5  19       35.00       35.09      3.22 o
   3   5  19       23.52       22.35      2.93 o
   4   5  19       53.42       55.40      7.82 o
   0   6  19        5.79        5.46      4.07 o
   1   6  19       52.44       57.48      3.47 o
   2   6  19        2.86        4.18      3.47 o
   3   6  19       14.23       19.44      3.54 o
   4   6  19       28.48       27.30      8.19 o
   0   7  19        0.59        0.73      5.27 o
   1   7  19       44.55       42.37      3.53 o
   2   7  19        4.88        6.09      3.52 o
   3   7  19        4.88        2.11      4.13 o
   0   8  19        0.79        3.87      9.53 o
   1   8  19        2.54        5.35      3.95 o
   2   8  19        9.55        8.06      4.23 o
   3   8  19        0.89        0.69      7.66 o
   0   9  19       13.19       13.75      8.42 o
   1   9  19       20.07       21.11      8.08 o
   0   0  20      117.73      113.19      4.64 o
   1   0  20      295.10      298.94      4.41 o
   2   0  20      203.54      208.86      6.02 o
   3   0  20        0.52        2.55      4.41 o
   4   0  20       27.41       26.44      5.16 o
   0   1  20      243.23      250.91      6.10 o
   1   1  20      328.69      335.34      4.34 o
   2   1  20      207.70      203.77      4.10 o
   3   1  20       15.22       14.28      3.39 o
   4   1  20       10.90       13.24      3.68 o
   5   1  20        0.79       -0.02      7.30 o
   0   2  20       45.34       39.36      3.86 o
   1   2  20      201.49      203.78      4.18 o
   2   2  20       89.04       92.57      2.55 o
   3   2  20      182.84      185.50      4.75 o
   4   2  20        6.07        6.04      2.99 o
   5   2  20        4.01        3.90      4.89 o
   0   3  20      473.51      477.30      8.74 o
   1   3  20      142.79      143.80      2.90 o
   2   3  20       39.10       39.25      2.73 o
   3   3  20       57.06       53.86      3.10 o
   4   3  20        3.26        5.80      3.39 o
   0   4  20      111.63      116.42      6.46 o
   1   4  20        5.48        7.94      2.12 o
   2   4  20       62.17       59.97      3.50 o
   3   4  20       32.67       40.40      3.03 o
   4   4  20       27.89       30.35      4.16 o
   0   5  20       70.53       66.82      6.16 o
   1   5  20      103.55       97.04      4.46 o
   2   5  20       27.96       29.93      3.12 o
   3   5  20        0.67        0.90      2.53 o
   4   5  20        4.85        7.88      6.32 o
   0   6  20        3.50        1.36      4.08 o
   1   6  20       97.23      102.90      4.08 o
   2   6  20       18.08       19.73      3.67 o
   3   6  20        1.27        2.66      3.12 o
   4   6  20       41.19       45.02      8.90 o
   0   7  20       21.97       20.29      6.13 o
   1   7  20       19.07       16.02      3.52 o
   2   7  20       10.13        6.16      3.60 o
   3   7  20        1.30        3.89      6.40 o
   0   8  20        9.25       13.16      9.34 o
   1   8  20        0.74        3.87      4.55 o
   2   8  20       12.20       15.31      4.55 o
   1   0  21      174.48      179.87      5.40 o
   2   0  21       74.27       63.57      4.29 o
   3   0  21        0.05       -1.46      4.93 o
   4   0  21        9.25       14.32      4.96 o
   0   1  21      112.85      117.33      3.52 o
   1   1  21       68.64       65.95      2.17 o
   2   1  21      111.25      101.96      3.44 o
   3   1  21        0.80        0.03      3.31 o
   4   1  21        1.35        2.75      3.11 o
   0   2  21      203.34      201.44      5.68 o
   1   2  21       30.53       26.12      2.22 o
   2   2  21       33.98       34.59      2.38 o
   3   2  21       39.56       39.43      3.16 o
   4   2  21        0.57       -0.32      3.38 o
   0   3  21      493.94      480.82      8.01 o
   1   3  21       17.80       18.96      2.48 o
   2   3  21       26.05       24.77      2.52 o
   3   3  21       34.85       34.60      3.28 o
   4   3  21        3.18        7.92      3.29 o
   0   4  21        6.08        8.47      4.45 o
   1   4  21       57.19       57.59      3.51 o
   2   4  21        3.42        2.71      2.82 o
   3   4  21       23.18       22.20      2.98 o
   4   4  21        1.47        0.55      3.81 o
   0   5  21        1.14       -1.38      4.46 o
   1   5  21       66.88       70.51      3.53 o
   2   5  21       15.69       16.01      3.59 o
   3   5  21        3.19        3.76      2.64 o
   4   5  21       23.84       22.15      7.36 o
   0   6  21       10.45        8.38      4.60 o
   1   6  21       16.50       17.68      2.76 o
   2   6  21        6.46        6.41      3.57 o
   3   6  21        6.06        5.79      3.57 o
   0   7  21        0.41       -2.81      4.85 o
   1   7  21        5.81        4.47      3.32 o
   2   7  21       41.00       41.71      4.34 o
   3   7  21        0.51        2.00      4.97 o
   0   8  21        0.24        0.87      8.27 o
   1   8  21        4.16        3.22      4.73 o
   2   8  21       30.84       26.98      5.47 o
   0   0  22       39.72       42.50      3.66 o
   1   0  22       29.41       30.41      3.69 o
   2   0  22        1.80        0.72      3.23 o
   3   0  22       16.62        8.35      4.83 o
   4   0  22       17.72       19.81      5.17 o
   0   1  22      140.18      134.76      3.53 o
   1   1  22       54.73       58.39      2.92 o
   2   1  22       11.14       12.47      2.64 o
   3   1  22       14.50       15.30      3.25 o
   4   1  22        1.93        3.29      3.54 o
   0   2  22       22.11       33.86      3.86 o
   1   2  22       55.83       53.36      2.47 o
   2   2  22       16.62       14.53      2.43 o
   3   2  22       10.83       13.03      3.17 o
   4   2  22        3.05        4.96      4.18 o
   0   3  22        0.06       -1.62      3.61 o
   1   3  22       17.30       17.77      2.57 o
   2   3  22       31.98       31.49      3.10 o
   3   3  22        1.81        3.03      2.80 o
   4   3  22        6.01        3.74      3.84 o
   0   4  22       21.64       26.81      5.14 o
   1   4  22       38.07       31.86      3.29 o
   2   4  22       24.44       27.58      4.01 o
   3   4  22        1.56        3.53      3.47 o
   4   4  22        8.24        1.91      4.95 o
   0   5  22        0.12       -1.19      4.58 o
   1   5  22       11.84       13.65      2.99 o
   2   5  22       11.37       13.12      3.51 o
   3   5  22       10.68       12.81      3.34 o
   0   6  22        5.39        2.90      4.76 o
   1   6  22       33.49       38.00      2.97 o
   2   6  22       12.08       11.88      3.93 o
   3   6  22        0.58        2.02      3.97 o
   0   7  22        0.66        1.67      5.78 o
   1   7  22        2.32        2.51      3.64 o
   2   7  22        8.01        6.60      4.36 o
   1   8  22        0.46        4.59      6.37 o
   1   0  23      139.78      127.84      5.07 o
   2   0  23       36.92       38.39      3.85 o
   3   0  23       25.82       27.13      5.54 o
   4   0  23        0.29        1.97      4.79 o
   0   1  23        0.19        3.47      3.04 o
   1   1  23      100.30       97.55      3.25 o
   2   1  23       54.64       56.36      3.17 o
   3   1  23       22.30       28.00      3.63 o
   4   1  23       13.67       15.18      4.04 o
   0   2  23       92.01       84.87      4.59 o
   1   2  23        5.84        4.37      2.91 o
   2   2  23       83.79       83.84      3.20 o
   3   2  23       25.87       25.77      3.75 o
   4   2  23        9.51       10.10      6.24 o
   0   3  23      127.06      136.54      5.48 o
   1   3  23       35.46       35.57      2.68 o
   2   3  23        1.26        1.67      3.25 o
   3   3  23       10.28       12.90      3.93 o
   4   3  23        5.16        9.69      5.13 o
   0   4  23       28.08       24.91      4.30 o
   1   4  23       50.33       52.79      3.20 o
   2   4  23       11.65       12.54      3.79 o
   3   4  23       32.32       32.36      4.13 o
   4   4  23       32.57       23.46      8.63 o
   0   5  23       34.96       33.24      5.25 o
   1   5  23       73.87       83.07      3.56 o
   2   5  23       14.82       19.10      4.14 o
   3   5  23        0.54        1.92      3.73 o
   0   6  23       41.82       36.20      5.65 o
   1   6  23       12.81       13.42      2.72 o
   2   6  23       12.41       12.42      3.78 o
   0   7  23        6.02        6.00      5.43 o
   1   7  23        9.55       11.02      3.86 o
   2   7  23       18.19       13.00      4.54 o
   0   0  24        4.10        5.93      7.35 o
   1   0  24        0.11        1.66      3.30 o
   2   0  24       15.86       14.27      3.66 o
   3   0  24        4.13       -0.98      4.71 o
   4   0  24       19.40       20.53      8.34 o
   0   1  24       11.38        8.86      3.02 o
   1   1  24       25.41       23.34      2.65 o
   2   1  24       51.12       51.48      3.14 o
   3   1  24       14.13       14.30      4.08 o
   4   1  24        3.73        6.77      4.08 o
   0   2  24       20.06       21.01      3.64 o
   1   2  24       37.26       37.90      3.21 o
   2   2  24        5.02        2.76      3.18 o
   3   2  24        6.72       13.37      4.45 o
   4   2  24        4.95        8.35      5.62 o
   0   3  24       60.23       59.23      4.69 o
   1   3  24        7.58        9.72      3.47 o
   2   3  24       13.91       14.19      3.48 o
   3   3  24       15.71       16.32      4.06 o
   4   3  24        4.18        8.23      8.48 o
   0   4  24       55.19       58.27      4.70 o
   1   4  24       22.76       25.64      2.94 o
   2   4  24       26.52       35.64      6.04 o
   3   4  24        5.14       11.07      3.71 o
   0   5  24       18.34       16.05      5.39 o
   1   5  24       26.34       27.91      2.89 o
   2   5  24       12.78       20.17      5.70 o
   3   5  24        3.42       -0.29      5.43 o
   0   6  24       18.38       20.52      5.53 o
   1   6  24        3.33        1.69      2.80 o
   2   6  24       14.17       14.94      4.42 o
   0   7  24       20.56       13.72      7.65 o
   1   7  24        8.64       12.05      3.79 o
   1   0  25       17.99       15.42      3.64 o
   2   0  25       13.89        9.08      3.76 o
   3   0  25        1.72       -0.12      4.71 o
   4   0  25       37.27       40.96      8.28 o
   0   1  25        9.59        9.69      5.06 o
   1   1  25       60.89       64.96      3.65 o
   2   1  25        8.68        9.92      2.61 o
   3   1  25        1.07        1.12      3.72 o
   4   1  25        2.27        3.59      7.32 o
   0   2  25       34.68       27.78      5.60 o
   1   2  25       12.74       11.45      2.94 o
   2   2  25        5.04        6.60      3.29 o
   3   2  25        6.56        9.92      4.37 o
   0   3  25       39.45       37.70      4.34 o
   1   3  25       24.41       25.73      3.50 o
   2   3  25       20.48       21.07      3.67 o
   3   3  25       24.38       28.17      4.18 o
   0   4  25        8.11        5.48      3.60 o
   1   4  25       13.25       11.73      2.96 o
   2   4  25        1.47        2.38      5.61 o
   3   4  25        0.98       -0.95      4.03 o
   0   5  25       11.46        9.40      4.17 o
   1   5  25        3.11        2.20      2.73 o
   2   5  25        9.91       10.82      5.95 o
   0   6  25        0.35        1.52      4.86 o
   1   6  25       11.99       14.12      3.01 o
   2   6  25        2.28       -2.34      6.91 o
   0   7  25        4.15        8.05      7.16 o
   1   7  25        1.18        2.79      3.66 o
   0   0  26       29.30       24.24      8.80 o
   1   0  26        8.77       10.90      4.86 o
   2   0  26       12.65       12.19      3.92 o
   3   0  26        5.20        3.03      4.68 o
   0   1  26        1.68       -3.15      5.07 o
   1   1  26       12.75       14.34      3.04 o
   2   1  26       64.36       63.27      3.36 o
   3   1  26       31.71       30.38      4.52 o
   0   2  26       24.06       36.15      6.46 o
   1   2  26        1.33        1.16      2.93 o
   2   2  26        0.86        4.48      3.44 o
   3   2  26       34.41       39.58      6.07 o
   0   3  26       37.15       45.57      5.94 o
   1   3  26       49.62       49.64      3.56 o
   2   3  26        1.76        3.30      3.65 o
   3   3  26       21.20       32.70      6.26 o
   0   4  26        0.16        0.41      4.58 o
   1   4  26       13.79       17.10      3.14 o
   2   4  26       18.12       24.66      5.92 o
   3   4  26        2.45        2.41      5.63 o
   0   5  26       42.10       40.30      4.53 o
   1   5  26        9.77       11.64      3.16 o
   2   5  26       20.74       28.34      8.08 o
   0   6  26        2.59        2.02      4.16 o
   1   6  26       20.07       22.22      3.83 o
   1   0  27       16.65       22.83      5.01 o
   2   0  27       11.02       13.45      3.77 o
   3   0  27        0.58        0.29      6.11 o
   0   1  27       84.76       81.74     14.08 o
   1   1  27        6.72        6.03      3.19 o
   2   1  27        5.80        7.66      3.30 o
   3   1  27        8.74        8.78      4.90 o
   0   2  27       25.74       33.79      6.25 o
   1   2  27        9.75       11.07      3.74 o
   2   2  27        2.52        4.68      3.61 o
   3   2  27       25.15       28.46      5.76 o
   0   3  27        2.50        0.81      4.75 o
   1   3  27       19.63       21.83      3.20 o
   2   3  27        7.17        5.42      3.68 o
   0   4  27        0.61       -3.08      5.18 o
   1   4  27       13.26       13.67      3.06 o
   2   4  27       24.43       27.84      5.84 o
   0   5  27        0.09        1.82      4.85 o
   1   5  27       12.57        9.87      3.45 o
   0   6  27        0.20       -3.27      7.88 o
   0   0  28       26.61       24.10      9.56 o
   1   0  28       48.27       62.68      5.68 o
   2   0  28        3.63        3.69      4.63 o
   0   1  28        2.77        8.18      5.75 o
   1   1  28       13.63       15.97      3.30 o
   2   1  28        3.17        2.58      4.20 o
   0   2  28        9.24       11.80      5.92 o
   1   2  28        3.46        1.75      3.25 o
   2   2  28       12.61       20.35      4.31 o
   0   3  28       30.46       39.30      5.94 o
   1   3  28        1.40        2.54      3.33 o
   2   3  28       15.14       18.04      4.29 o
   0   4  28        1.25       10.21      5.67 o
   1   4  28        7.21       10.39      3.83 o
   0   5  28        1.48        1.30      5.64 o
   1   5  28        4.28        8.40      5.82 o
   1   0  29        1.28        2.56      4.67 o
   0   1  29       35.65       40.74      6.80 o
   1   1  29       13.92       15.41      3.57 o
   2   1  29        0.68       -1.36      8.75 o
   0   2  29        0.89        2.34      5.67 o
   1   2  29        1.52        2.42      5.01 o
   2   2  29        2.68        3.83      8.50 o
   0   3  29        1.95        3.85      5.67 o
   1   3  29        5.40        4.80      5.16 o
   0   4  29        1.58        3.44      8.60 o
   1   0  30        5.08        2.96      8.08 o
   1   1  30       26.30       28.83     10.67 o
   1   2  30       31.29       41.22     11.13 o
 
